# Supplementary material for: Discovery of potent STAT3 inhibitors using structure-based virtual screening, molecular dynamic simulation, and biological evaluation
Source: Front Oncol. 2023 Nov 2;13:1287797. doi: 10.3389/fonc.2023.1287797 (PMC10652556; doi:10.3389/fonc.2023.1287797)
Supplement: Supplementary file 2 [file DataSheet_2.csv]

Molecule	Canonical SMILES	Formula	MW	#Heavy atoms	#Aromatic heavy atoms	Fraction Csp3	#Rotatable bonds	#H-bond acceptors	#H-bond donors	MR	TPSA	iLOGP	XLOGP3	WLOGP	MLOGP	Silicos-IT Log P	Consensus Log P	ESOL Log S	ESOL Solubility (mg/ml)	ESOL Solubility (mol/l)	ESOL Class	Ali Log S	Ali Solubility (mg/ml)	Ali Solubility (mol/l)	Ali Class	Silicos-IT LogSw	Silicos-IT Solubility (mg/ml)	Silicos-IT Solubility (mol/l)	Silicos-IT class	GI absorption	BBB permeant	Pgp substrate	CYP1A2 inhibitor	CYP2C19 inhibitor	CYP2C9 inhibitor	CYP2D6 inhibitor	CYP3A4 inhibitor	log Kp (cm/s)	Lipinski #violations	Ghose #violations	Veber #violations	Egan #violations	Muegge #violations	Bioavailability Score	PAINS #alerts	Brenk #alerts	Leadlikeness #violations	Synthetic Accessibility
Molecule 1	Cc1ccc(cc1)NC(=O)c1c(N)n(c2c1nc1ccccc1n2)c1ccc(cc1)C	C25H21N5O	407.47	31	25	0.08	4	3	2	124.92	85.83	3.64	4.85	4.84	3.50	3.88	4.14	-5.75	7.17e-04	1.76e-06	Moderately soluble	-6.39	1.67e-04	4.11e-07	Poorly soluble	-8.75	7.18e-07	1.76e-09	Poorly soluble	High	No	Yes	Yes	Yes	Yes	Yes	Yes	-5.34	0	0	0	0	0	0.55	0	0	2	3.01
Molecule 2	Cc1ccc(cc1)c1nnc(c2c1cccc2)N1CCN(CC1)C(=O)Oc1ccc(cc1)N(=O)=O	C26H23N5O4	469.49	35	22	0.19	6	6	0	141.62	104.38	3.52	4.64	4.60	3.18	2.13	3.61	-5.74	8.48e-04	1.81e-06	Moderately soluble	-6.56	1.30e-04	2.77e-07	Poorly soluble	-7.93	5.45e-06	1.16e-08	Poorly soluble	High	No	No	No	Yes	Yes	No	Yes	-5.87	0	1	0	0	0	0.55	0	1	2	3.49
Molecule 3	Cc1ccc(cc1)c1n(cc2c1c(=O)n(c(=O)n2C)C)c1ccc2c(c1)cccc2	C25H21N3O2	395.45	30	25	0.12	2	2	0	122.23	48.93	3.79	4.49	4.16	3.72	4.17	4.06	-5.61	9.82e-04	2.48e-06	Moderately soluble	-5.24	2.29e-03	5.78e-06	Moderately soluble	-7.67	8.38e-06	2.12e-08	Poorly soluble	High	Yes	No	Yes	Yes	Yes	No	No	-5.52	0	0	0	0	0	0.55	0	0	2	3.21
Molecule 4	CC1CN=C(C=C1)N1C(=O)c2c(C1c1ccc(cc1)F)c(=O)c1c(o2)ccc(c1)C	C24H19FN2O3	402.42	30	16	0.21	2	5	0	120.21	62.88	3.21	3.54	3.72	3.01	5.22	3.74	-4.83	5.98e-03	1.49e-05	Moderately soluble	-4.55	1.15e-02	2.85e-05	Moderately soluble	-7.37	1.72e-05	4.27e-08	Poorly soluble	High	Yes	No	No	Yes	Yes	No	Yes	-6.24	0	0	0	0	0	0.55	0	0	2	4.69
Molecule 5	O=C(c1ccc2c(c1)nc(c(n2)c1ccccc1)c1ccccc1)Nc1ccccn1	C26H18N4O	402.45	31	28	0.00	5	4	1	122.42	67.77	3.33	4.63	5.42	3.38	5.06	4.36	-5.59	1.03e-03	2.57e-06	Moderately soluble	-5.78	6.70e-04	1.66e-06	Moderately soluble	-10.43	1.51e-08	3.74e-11	Insoluble	High	No	Yes	Yes	Yes	Yes	Yes	Yes	-5.47	0	0	0	0	0	0.55	0	0	2	2.97
Molecule 6	N#C/C(=C(/c1ccc(o1)c1cccc(c1)C)\C)/c1nc2ccccc2c(=O)[nH]1	C23H17N3O2	367.40	28	21	0.09	3	4	1	109.76	82.68	3.33	4.46	4.95	2.73	5.55	4.20	-5.28	1.91e-03	5.19e-06	Moderately soluble	-5.92	4.46e-04	1.21e-06	Moderately soluble	-8.38	1.52e-06	4.15e-09	Poorly soluble	High	No	No	Yes	No	Yes	No	No	-5.37	0	0	0	0	0	0.55	0	1	2	3.52
Molecule 7	Cc1ccc2n(c1)c(=C)c1c(n2)n(c(c1)C(=O)NC1CCS(=O)(=O)C1)Cc1ccccc1	C24H24N4O3S	448.54	32	19	0.25	5	4	1	125.22	93.85	3.12	1.99	3.33	2.64	2.73	2.76	-3.98	4.65e-02	1.04e-04	Soluble	-3.59	1.16e-01	2.59e-04	Soluble	-6.96	4.94e-05	1.10e-07	Poorly soluble	High	No	Yes	No	Yes	Yes	No	Yes	-7.62	0	0	0	0	0	0.55	0	0	1	3.93
Molecule 8	CCn1c2CCCCc2c(=O)c2c1nc(c1ccc(cc1)N(=O)=O)n1c2nc2c1cccc2	C25H21N5O3	439.47	33	23	0.24	3	5	0	130.02	98.01	2.99	5.72	5.19	2.70	2.84	3.89	-6.49	1.44e-04	3.27e-07	Poorly soluble	-7.55	1.25e-05	2.85e-08	Poorly soluble	-7.94	5.08e-06	1.16e-08	Poorly soluble	High	No	No	No	Yes	Yes	No	No	-4.92	0	1	0	0	1	0.55	0	1	2	3.42
Molecule 9	O=C(Nc1ccccc1C(C)(C)C)CSc1nnc(n1c1ccc(cc1)C)c1ccc(cc1)F	C27H27FN4OS	474.59	34	23	0.22	8	4	1	136.54	85.11	4.54	6.63	6.64	4.97	5.90	5.74	-6.93	5.55e-05	1.17e-07	Poorly soluble	-8.22	2.87e-06	6.05e-09	Poorly soluble	-9.83	7.00e-08	1.48e-10	Poorly soluble	Low	No	Yes	No	Yes	Yes	Yes	Yes	-4.49	1	2	0	1	1	0.55	0	0	3	3.69
Molecule 10	O=C(Nc1cccc2c1cccc2)CSc1nnc(n1c1ccccc1)c1cccc(c1)F	C26H19FN4OS	454.52	33	27	0.04	7	4	1	129.81	85.11	3.85	5.84	6.19	4.59	4.99	5.09	-6.48	1.50e-04	3.31e-07	Poorly soluble	-7.40	1.81e-05	3.99e-08	Poorly soluble	-9.93	5.34e-08	1.17e-10	Poorly soluble	High	No	Yes	No	Yes	Yes	No	Yes	-4.93	1	1	0	1	1	0.55	0	0	2	3.37
